# Supplementary material for: Application potential of chicken DNA chip in domestic pigeon species – Preliminary results
Source: Saudi J Biol Sci. 2023 Feb 11;30(3):103594. doi: 10.1016/j.sjbs.2023.103594 (PMC9975693; doi:10.1016/j.sjbs.2023.103594)
Supplement: Supplementary data 3 [file mmc3.xlsx]

## Sheet: Munka1
Application potential of chicken DNA chip in domestic pigeon species - preliminary results
Balog, K., Mizeranschi, A., Wanjala, G., Sipos, B., Kusza, Sz., Bagi, Z.
Saudi Journal of Biological Sciences
Table S1. GenTrain values of 0.95 or above and their corresponding loci
		Locus_Name	GenTrain_Score
		10080_COIII	0.952
		Gga_rs13639808	0.951
		Gga_rs13725920	0.957
		Gga_rs13866916	0.951
		Gga_rs13900935	0.965
		Gga_rs14006827	0.958
		Gga_rs14015556	0.951
		Gga_rs14125491	0.963
		Gga_rs14138708	0.955
		Gga_rs14139263	0.954
		Gga_rs14250118	0.962
		Gga_rs14273914	0.963
		Gga_rs14302623	0.966
		Gga_rs14313419	0.953
		Gga_rs14656960	0.963
		Gga_rs14657546	0.962
		Gga_rs14657721	0.951
		Gga_rs14658668	0.966
		Gga_rs14731667	0.958
		Gga_rs14749063	0.951
		Gga_rs14750743	0.962
		Gga_rs14756384	0.955
		Gga_rs14760081	0.961
		Gga_rs14760246	0.952
		Gga_rs14765193	0.969
		Gga_rs14769942	0.953
		Gga_rs14769964	0.963
		Gga_rs14770258	0.960
		Gga_rs14770319	0.952
		Gga_rs14771923	0.954
		Gga_rs14784691	0.955
		Gga_rs14786873	0.950
		Gga_rs14787035	0.963
		Gga_rs14788069	0.960
		Gga_rs14884939	0.959
		Gga_rs14936042	0.953
		Gga_rs14956434	0.952
		Gga_rs14956450	0.955
		Gga_rs14956607	0.965
		Gga_rs14956859	0.962
		Gga_rs15049930	0.951
		Gga_rs15121013	0.956
		Gga_rs15156959	0.951
		Gga_rs15318759	0.961
		Gga_rs15696835	0.950
		Gga_rs15782970	0.960
		Gga_rs15957511	0.952
		Gga_rs15993613	0.952
		Gga_rs16095686	0.950
		Gga_rs16103588	0.965
		Gga_rs16125337	0.961
		Gga_rs16131930	0.960
		Gga_rs16131986	0.958
		Gga_rs16181704	0.967
		Gga_rs16487751	0.962
		Gga_rs16635295	0.963
		Gga_rs16648396	0.953
		Gga_rs16738925	0.972
		Gga_rs16746124	0.959
		Gga_rs16758122	0.953
		Gga_rs16758436	0.960
		Gga_rs16770033	0.964
		Gga_rs16772870	0.965
		GGaluGA000452	0.961
		GGaluGA026876	0.953
		GGaluGA042916	0.961
		GGaluGA110650	0.969
		GGaluGA333552	0.972
		GGaluGA352871	0.963
